# Supplementary material for: Analysis of SOD2 rs4880 Genetic Variant in Patients with Alzheimer’s Disease
Source: Curr Issues Mol Biol. 2022 Sep 21;44(10):4406–14. doi: 10.3390/cimb44100302 (PMC9600469; doi:10.3390/cimb44100302)
Supplement: Supplementary file 1 [file cimb-44-00302-s001.zip]

Archive with 1 entries (1 files):
- cimb-1872593-supplementary.pdf
